# Supplementary material for: Leishmania infection in blood donors: A new challenge in leishmaniasis transmission?
Source: PLoS One. 2018 Jun 14;13(6):e0198199. doi: 10.1371/journal.pone.0198199 (PMC6001978; doi:10.1371/journal.pone.0198199)
Supplement: S1 Data available — (XLS) [file pone.0198199.s001.xls]

## Sheet: Geral
NUMBER	IFAT 2011	ELISA rK39 2011	RAPID TEST 2011	kDNA PCR 2011
1	positive	negative	negative	positive
2	negative	negative	negative	negative
3	negative	positive	negative	negative
4	negative	negative	negative	negative
5	negative	negative	positive	negative
6	positive	negative	positive	negative
7	negative	negative	negative	negative
8	negative	negative	negative	negative
9	positive	negative	negative	positive
10	negative	negative	negative	negative
11	negative	negative	negative	negative
12	negative	negative	negative	negative
13	negative	negative	negative	negative
14	negative	negative	negative	negative
15	negative	negative	negative	negative
16	positive	negative	negative	negative
17	negative	negative	negative	negative
18	negative	negative	negative	negative
19	negative	negative	positive	negative
20	negative	negative	positive	negative
21	positive	negative	negative	negative
22	negative	positive	negative	negative
23	negative	negative	negative	positive
24	negative	negative	negative	negative
25	negative	negative	negative	negative
26	negative	negative	negative	negative
27	negative	negative	negative	negative
28	negative	negative	negative	negative
29	negative	negative	negative	negative
30	negative	negative	negative	positive
31	negative	negative	negative	negative
32	negative	negative	negative	negative
33	negative	negative	positive	negative
34	negative	negative	positive	negative
35	positive	negative	negative	negative
36	negative	negative	negative	negative
37	positive	negative	negative	negative
38	negative	negative	negative	negative
39	negative	negative	positive	negative
40	negative	negative	negative	negative
41	negative	negative	negative	negative
42	positive	negative	negative	negative
43	negative	negative	negative	negative
44	negative	positive	negative	negative
45	negative	negative	negative	negative
46	negative	negative	negative	negative
47	negative	negative	negative	negative
48	negative	negative	negative	negative
49	negative	negative	negative	negative
50	positiva	negative	negative	positive
51	negative	negative	negative	negative
52	negative	negative	negative	positive
53	negative	negative	negative	negative
54	negative	positive	negative	negative
55	negative	negative	negative	negative
56	negative	negative	negative	negative
57	negative	negative	negative	negative
58	negative	negative	negative	negative
59	positive	negative	negative	positive
60	negative	negative	negative	negative
61	negative	negative	negative	negative
62	negative	positive	negative	positive
63	negative	positive	negative	negative
64	negative	negative	negative	negative
65	negative	negative	negative	negative
66	positive	negative	negative	positive
67	negative	negative	negative	negative
68	negative	negative	negative	negative
69	negative	negative	negative	negative
70	negative	negative	negative	negative
71	negative	negative	negative	negative
72	negative	negative	negative	negative
73	negative	negative	negative	negative
74	negative	negative	negative	negative
75	negative	negative	negative	negative
76	negative	negative	negative	negative
77	negative	negative	negative	negative
78	negative	negative	negative	negative
79	negative	negative	negative	negative
80	positive	positive	negative	positive
81	negative	negative	negative	negative
82	negative	negative	negative	negative
83	positive	negative	negative	positive
84	negative	negative	negative	negative
85	negative	negative	negative	negative
86	negative	negative	negative	negative
87	negative	negative	negative	negative
88	positive	negative	negative	positive
89	negative	negative	negative	negative
90	positive	negative	negative	negative
91	positive	negative	negative	positive
92	positive	negative	negative	positive
93	negative	negative	negative	negative
94	negative	negative	negative	negative
95	negative	negative	negative	negative
96	negative	negative	negative	positive
97	negative	negative	negative	negative
98	negative	negative	negative	positive
99	negative	negative	negative	positive
100	negative	negative	negative	negative
101	negative	negative	negative	positive
102	positive	negative	negative	negative
103	negative	negative	positive	negative
104	negative	negative	negative	negative
105	negative	negative	negative	positive
106	negative	negative	negative	negative
107	negative	positive	negative	negative
108	negative	negative	negative	positive
109	positive	negative	negative	positive
110	negativa	negative	negative	positive
111	positive	negative	negative	positive
112	negative	negative	negative	negative
113	positive	negative	negative	positive
114	positive	negative	negative	positive
115	negative	negative	negative	negative
116	negative	negative	negative	negative
117	negative	negative	negative	negative
118	negative	negative	negative	negative
119	negative	negative	negative	negative
120	negative	negative	negative	negative
121	negative	negative	negative	negative
122	negative	negative	negative	negative
123	negative	negative	negative	positive
124	negative	negative	negative	negative
125	negative	positive	negative	negative
126	negative	negative	negative	positive
127	negative	negative	negative	negative
128	negative	positive	negative	positive
129	negative	negative	negative	positive
130	negative	negative	negative	negative
131	negative	negative	negative	negative
132	negative	negative	negative	negative
133	negative	negative	negative	negative
134	negative	negative	negative	negative
135	negative	negative	negative	positive
136	positive	negative	negative	positive
137	negative	negative	negative	negative
138	negative	negative	negative	negative
139	negative	negative	negative	negative
140	negative	negative	negative	negative
141	negative	negative	negative	positive
142	negative	negative	negative	negative
143	negative	negative	negative	negative
144	negative	negative	negative	positive
145	negative	negative	positive	negative
146	negative	negative	positive	negative
147	negative	negative	positive	negative
148	negative	negative	positive	negative
149	negative	negative	negative	negative
150	negative	negative	negative	negative
151	negative	negative	negative	negative
152	negative	positive	negative	negative
153	negative	negative	positive	negative
154	negative	negative	positive	negative
155	negative	negative	negative	negative
156	negative	negative	negative	negative
157	negative	negative	negative	negative
158	negative	negative	negative	negative
159	negative	negative	negative	negative
160	negative	negative	negative	negative
161	negative	negative	negative	negative
162	negative	negative	negative	negative
163	negative	negative	negative	negative
164	negative	negative	negative	negative
165	negative	negative	negative	negative
166	negative	negative	positive	negative
167	negative	negative	negative	negative
168	negative	negative	negative	negative
169	negative	negative	positive	negative
170	negative	negative	negative	negative
171	negative	negative	negative	negative
172	negative	negative	negative	negative
173	negative	negative	negative	negative
174	negative	negative	negative	negative
175	negative	negative	negative	negative
176	negative	negative	negative	negative
177	negative	negative	negative	negative
178	negative	negative	negative	negative
179	negative	negative	negative	negative
180	negative	negative	negative	negative
181	negative	negative	negative	negative
182	negative	negative	negative	negative
183	positive	negative	negative	negative
184	positive	negative	negative	negative
185	negative	negative	negative	negative
186	positive	positive	positive	positive
187	negative	negative	positive	negative
188	negative	negative	negative	negative
189	negative	negative	negative	positive
190	negative	negative	negative	negative
191	negative	negative	negative	negative
192	negative	negative	negative	negative
193	negative	negative	positive	negative
194	negative	negative	positive	negative
195	negative	negative	negative	negative
196	negative	negative	negative	negative
197	negative	negative	negative	negative
198	positive	negative	negative	positive
199	negative	negative	negative	negative
200	negative	negative	negative	negative
201	negative	negative	positive	negative
202	negative	negative	negative	negative
203	negative	negative	negative	negative
204	negative	negative	negative	negative
205	negative	negative	positive	negative
206	negative	negative	negative	negative
207	negative	negative	negative	negative
208	negative	negative	negative	negative
209	negative	negative	negative	negative
210	negative	negative	negative	negative
211	negative	negative	negative	negative
212	negative	negative	negative	negative
213	negative	negative	negative	negative
214	negative	negative	negative	negative
215	negative	negative	negative	negative
216	negative	negative	negative	negative
217	positiva	negative	negative	negative
218	negative	negative	negative	negative
219	negative	negative	negative	negative
220	negative	negative	negative	negative
221	negative	negative	positive	negative
222	positive	negative	positive	negative
223	negative	negative	negative	negative
224	positive	negative	positive	negative
225	negative	negative	positive	negative
226	negative	negative	negative	negative
227	negative	negative	negative	negative
228	positive	negative	negative	positive
229	negative	negative	negative	negative
230	negative	negative	negative	negative
231	negative	negative	negative	negative
232	negative	negative	negative	negative
233	negative	negative	negative	negative
234	negative	negative	negative	negative
235	negative	negative	negative	negative
236	negative	negative	negative	negative
237	negative	negative	positive	negative
238	positive	negative	negative	positive
239	positive	negative	positive	positive
240	negative	negative	negative	negative
241	negative	negative	positive	negative
242	positive	negative	positive	positive
243	negative	negative	negative	negative
244	positive	negative	positive	positive
245	negative	negative	positive	negative
246	positive	negative	negative	negative
247	negative	negative	negative	negative
248	negative	negative	negative	negative
249	negative	negative	negative	negative
250	positive	negative	negative	positive
251	negative	negative	positive	negative
252	negative	negative	positive	negative
253	negative	negative	positive	negative
254	negative	negative	negative	negative
255	negative	negative	negative	negative
256	negative	negative	negative	negative
257	negative	negative	positive	negative
258	positive	negative	negative	negative
259	negative	negative	negative	negative
260	negative	negative	negative	negative
261	negative	negative	negative	positive
262	negative	negative	negative	positive
263	negative	negative	positive	negative
264	negative	negative	positive	positive
265	negative	negative	negative	negative
266	negative	negative	negative	positive
267	negative	negative	positive	negative
268	negative	negative	positive	negative
269	negative	negative	positive	positive
270	negative	negative	positive	positive
271	negative	negative	negative	positive
272	negative	negative	negative	negative
273	negative	negative	negative	negative
274	negative	negative	positive	positive
275	negative	negative	negative	positive
276	negative	negative	negative	positive
277	negative	negative	negative	positive
278	negative	negative	negative	positive
279	negative	negative	negative	positive
280	positive	positive	negative	positive
281	positive	negative	negative	positive
282	negative	negative	negative	positive
283	negative	negative	negative	positive
284	positive	negative	negative	negative
285	negative	negative	positive	positive
286	negative	negative	negative	positive
287	positive	negative	negative	positive
288	positive	positive	negative	negative
289	negative	negative	negative	positive
290	negative	negative	negative	positive
291	negative	negative	negative	positive
292	negative	negative	negative	negative
293	negative	negative	negative	negative
294	negative	negative	negative	negative
295	negative	negative	negative	positive
296	negative	positive	negative	negative
297	negative	negative	negative	negative
298	negative	negative	negative	negative
299	negative	negative	negative	negative
300	negative	negative	negative	negative
301	negative	negative	negative	positive
302	negative	negative	negative	negative
303	negative	negative	negative	negative
304	negative	negative	negative	negative
305	negative	negative	negative	negative
306	positive	negative	negative	negative
307	negative	negative	negative	negative
308	negative	negative	negative	negative
309	negative	negative	positive	negative
310	positive	negative	negative	positive
311	negative	negative	negative	negative
312	negative	negative	negative	negative
313	negative	negative	negative	negative
314	negative	negative	negative	negative
315	positive	negative	negative	positive
316	negative	negative	negative	positive
317	negative	negative	positive	positive
318	negative	negative	negative	positive
319	negative	negative	negative	positive
320	negative	negative	negative	negative
321	negative	negative	negative	positive
322	negative	negative	negative	negative
323	positive	negative	negative	positive
324	negative	negative	negative	negative
325	negative	negative	negative	negative
326	negative	negative	negative	positive
327	negative	negative	negative	positive
328	negative	negative	negative	negative
329	negative	negative	negative	positive
330	negative	negative	negative	negative
331	negative	negative	negative	positive
332	positive	negative	negative	positive
333	positive	negative	positive	negative
334	negative	negative	negative	negative
335	negative	negative	negative	positive
336	negative	negative	negative	negative
337	negative	positive	negative	negative
338	negative	negative	negative	negative
339	negative	negative	negative	negative
340	negative	negative	positive	positive
341	negative	negative	negative	positive
342	negative	negative	negative	positive
343	negative	negative	negative	negative
344	positive	negative	negative	negative
345	positive	negative	negative	negative
346	negative	negative	negative	negative
347	negative	negative	negative	negative
348	positive	negative	negative	negative
349	positive	negative	negative	negative
350	negative	negative	negative	positive
351	negative	negative	negative	negative
352	negative	negative	negative	negative
353	negative	negative	negative	negative
354	negative	negative	negative	negative
355	negative	negative	negative	negative
356	negative	negative	negative	negative
357	negative	negative	negative	negative
358	negative	negative	negative	negative
359	negative	negative	negative	negative
360	negative	negative	negative	negative
361	negative	negative	negative	negative
362	negative	negative	negative	negative
363	negative	negative	positive	negative
364	negative	negative	negative	negative
365	negative	negative	negative	negative
366	negative	negative	negative	negative
367	negative	negative	negative	negative
368	negative	negative	negative	negative
369	negative	positive	negative	negative
370	negative	negative	negative	negative
371	negative	negative	negative	negative
372	negative	negative	negative	negative
373	negative	negative	negative	negative
374	negative	negative	negative	negative
375	positive	negative	negative	negative
376	negative	negative	negative	negative
377	negative	negative	negative	positive
378	negative	positive	negative	negative
379	negative	negative	negative	negative
380	positive	negative	negative	positive
381	negative	positive	negative	negative
382	negative	negative	negative	negative
383	negative	negative	negative	negative
384	negative	negative	negative	negative
385	negative	negative	negative	negative
386	positive	negative	negative	positive
387	positive	negative	negative	positive
388	negative	positive	negative	negative
389	negative	negative	positive	negative
390	negative	negative	positive	positive
391	positive	negative	negative	negative
392	negative	negative	negative	negative
393	negative	negative	negative	negative
394	negative	negative	negative	negative
395	positive	positive	negative	positive
396	negative	negative	negative	negative
397	negative	negative	negative	negative
398	positive	negative	negative	positive
399	negative	negative	negative	negative
400	negative	negative	positive	negative
401	negative	negative	negative	negative
402	negative	negative	negative	positive
403	positive	negative	negative	positive
404	negative	negative	negative	positive
405	positive	positive	negative	negative
406	negative	negative	negative	negative
407	negative	negative	negative	negative
408	negative	negative	negative	negative
409	negative	negative	negative	negative
410	negative	negative	negative	negative
411	negative	negative	negative	negative
412	positive	negative	negative	negative
413	negative	negative	negative	negative
414	negative	negative	negative	negative
415	negative	negative	negative	negative
416	positive	positive	negative	positive
417	positive	negative	negative	negative
418	negative	negative	negative	negative
419	positive	negative	negative	negative
420	negative	positive	negative	negative
421	negative	negative	negative	negative
422	negative	negative	negative	negative
423	negative	negative	negative	negative
424	negative	negative	negative	negative
425	negative	negative	negative	negative
426	negative	positive	negative	negative
427	negative	negative	negative	negative
428	negative	negative	negative	negative
429	negative	negative	negative	negative
430	negative	negative	negative	negative

## Sheet: Testes Positivos
IFI (67 POSITIVOS) 15,6%	ELISA (25 POSITIVOS) 5,8%	TR (52 POSITIVOS) 12,1%	PCR (96 POSITIVOS) 22,3%
IFI/ELISA (7) 1,6%
IFI/TR (8 ) 1,8%
IFI/PCR (37) 8,6%
ELISA/TR (1 ) 0,23%
ELISA/PCR (7 ) 1,6%
				I
TR/PCR (12) 2,8%
SOMENTE IFI (30)
SOMENTE PCR (59)
Pelo menos 1 positivo (178) 41,4%
Todos negativos pelos 4 métodos (252 ) 58,6%
Todos positivos pelos 4 métodos (1)
