# Supplementary material for: Leishmania infection in blood donors: A new challenge in leishmaniasis transmission?
Source: PLoS One. 2018 Jun 14;13(6):e0198199. doi: 10.1371/journal.pone.0198199 (PMC6001978; doi:10.1371/journal.pone.0198199)
Supplement: S2 Data available — (XLSX) [file pone.0198199.s002.xlsx]

## Sheet: 2011 e 2015
NUMBER	IFAT 2011	ELISA rk39 2011	RAPID TEST 2011	kDNA PCR 2011	INFECTION 2011	IFAT 2015	ELISA rk39 2015	RAPID TEST 2015	kDNA PCR 2015	INFECTION 2015
135	negative	negative	negative	positive	P	negative	negative	negative	positive	P
250	positive	negative	negative	positive	P	negative	negative	negative	negative	N
50	positive	negative	negative	positive	P	negative	negative	negative	positive	P
88	positive	negative	negative	positive	P	positive	negative	negative	negative	P
110	negative	negative	negative	positive	P	negative	negative	negative	negative	N
141	negative	negative	negative	positive	P	negative	negative	negative	negative	N
283	negative	negative	negative	positive	P	negative	negative	negative	negative	N
30	negative	negative	negative	positive	P	positive	negative	negative	negative	P
31	positive	negative	negative	negative	P	positive	negative	negative	negative	P
9	positive	negative	negative	positive	P	positive	negative	negative	negative	P
111	positive	negative	negative	positive	P	negative	negative	negative	negative	N
224	positive	negative	positive	negative	P	positive	negative	negative	positive	P
258	positive	negative	negative	negative	P	negative	negative	negative	negative	N
377	negative	negative	negative	positive	P	negative	negative	negative	negative	N
333	positive	negative	positive	negative	P	negative	negative	negative	negative	N
6	positive	negative	positive	negative	P	negative	negative	negative	positive	P
123	negative	negative	negative	positive	P	negative	negative	negative	negative	N
276	negative	negative	negative	positive	P	positive	negative	negative	negative	P
332	positive	negative	negative	positive	P	positive	negative	negative	positive	P
390	negative	negative	positive	positive	P	negative	negative	negative	negative	N
403	positive	negative	negative	positive	P	negative	negative	negative	negative	N
402	negative	negative	negative	positive	P	negative	negative	negative	negative	N
59	positive	negative	negative	positive	P	negative	negative	negative	negative	N
109	positive	negative	negative	positive	P	positive	negative	negative	negative	P
281	positive	negative	negative	positive	P	negative	negative	negative	negative	N
278	negative	negative	negative	positive	P	negative	negative	negative	negative	N
62	negative	positive	negative	positive	P	positive	negative	negative	negative	P
262	negative	negative	negative	positive	P	negative	negative	negative	negative	N
301	negative	negative	negative	positive	P	negative	negative	negative	negative	N
144	negative	negative	negative	positive	P	negative	negative	negative	negative	N
80	positive	positive	negative	positive	P	positive	negative	negative	negative	P
386	positive	negative	negative	positive	P	negative	negative	negative	negative	N
323	positive	negative	negative	positive	P	positive	negative	negative	positive	P
128	negative	positive	negative	positive	P	positive	negative	negative	positive	P
136	positive	negative	negative	positive	P	negative	negative	negative	negative	N
238	positive	negative	negative	positive	P	negative	negative	negative	positive	P
244	positive	negative	positive	positive	P	negative	negative	negative	positive	P
91	positive	negative	negative	positive	P	positive	negative	negative	negative	P
285	negative	negative	positive	positive	P	negative	negative	negative	negative	N
271	negative	negative	negative	positive	P	negative	negative	negative	positive	P
269	negative	negative	positive	positive	P	negative	negative	negative	negative	N
186	positive	positive	positive	positive	P	negative	positive	negative	positive	P
317	negative	negative	positive	positive	P	positive	negative	negative	negative	P
189	negative	negative	negative	positive	P	negative	negative	negative	negative	N
198	positive	negative	negative	positive	P	positive	negative	negative	negative	P
239	positive	negative	positive	positive	P	negative	negative	negative	negative	N
101	negative	negative	negative	positive	P	negative	negative	negative	negative	N
291	negative	negative	negative	positive	P	negative	negative	negative	positive	P
129	negative	negative	negative	positive	P	negative	negative	negative	positive	P
288	positive	positive	negative	negative	P	positive	positive	negative	positive	P
81	negative	negative	negative	negative	N	negative	negative	negative	negative	N
85	negative	negative	negative	negative	N	negative	negative	negative	negative	N
127	negative	negative	negative	negative	N	negative	negative	negative	negative	N
150	negative	negative	negative	negative	N	negative	negative	negative	negative	N
28	negative	negative	negative	negative	N	negative	negative	negative	negative	N
122	negative	negative	negative	negative	N	negative	negative	negative	negative	N
385	negative	negative	negative	negative	N	negative	negative	negative	negative	N
371	negative	negative	negative	negative	N	negative	negative	negative	negative	N
367	negative	negative	negative	negative	N	negative	negative	negative	negative	N
41	negative	negative	negative	negative	N	negative	negative	negative	negative	N
4	negative	negative	negative	negative	N	negative	negative	negative	negative	N
170	negative	negative	negative	negative	N	negative	negative	negative	negative	N
359	negative	negative	negative	negative	N	negative	negative	negative	negative	N
325	negative	negative	negative	negative	N	negative	negative	negative	negative	N
303	negative	negative	negative	negative	N	negative	negative	negative	negative	N
411	negative	negative	negative	negative	N	negative	negative	negative	negative	N
188	negative	negative	negative	negative	N	positive	negative	negative	negative	P
364	negative	negative	negative	negative	N	positive	negative	negative	negative	P
7	negative	negative	negative	negative	N	negative	negative	negative	negative	N
95	negative	negative	negative	negative	N	negative	negative	negative	negative	N
26	negative	negative	negative	negative	N	negative	negative	negative	negative	N
79	negative	negative	negative	negative	N	negative	negative	negative	negative	N
362	negative	negative	negative	negative	N	negative	negative	negative	negative	N
168	negative	negative	negative	negative	N	negative	negative	negative	negative	N
57	negative	negative	negative	negative	N	negative	negative	negative	negative	N
